# Supplementary material for: Monk Fruit Extract and Sustainable Health: A PRISMA-Guided Systematic Review of Randomized Controlled Trials
Source: Nutrients. 2025 Apr 24;17(9):1433. doi: 10.3390/nu17091433 (PMC12073669; doi:10.3390/nu17091433)
Supplement: Supplementary file 1 [file nutrients-17-01433-s001.zip]

Archive with 1 entries (1 files):
- nutrients-3524402-supplementary.pdf
